# Supplementary material for: Association between Glycosylated Hemoglobin Levels and Vaccine Preventable Diseases: A Systematic Review
Source: Diseases. 2024 Aug 17;12(8):187. doi: 10.3390/diseases12080187 (PMC11353432; doi:10.3390/diseases12080187)
Supplement: Supplementary file 1 [file diseases-12-00187-s001.zip]

Archive with 1 entries (1 files):
- diseases-2997701-supplementary.pdf
